# Supplementary material for: Relationships between Maternal Gene Polymorphisms in One Carbon Metabolism and Adverse Pregnancy Outcomes: A Prospective Mother and Child Cohort Study in China
Source: Nutrients. 2022 May 18;14(10):2108. doi: 10.3390/nu14102108 (PMC9146434; doi:10.3390/nu14102108)
Supplement: Supplementary file 1 [file nutrients-14-02108-s001.zip]

Archive with 1 entries (1 files):
- nutrients-1670789-supplementary.pdf
